# Supplementary material for: Molecular Mechanism of Resistance to Alternaria alternata Apple Pathotype in Apple by Alternative Splicing of Transcription Factor MdMYB6-like
Source: Int J Mol Sci. 2024 Apr 15;25(8):4353. doi: 10.3390/ijms25084353 (PMC11050356; doi:10.3390/ijms25084353)
Supplement: Supplementary file 1 [file ijms-25-04353-s001.zip]

Archive with 16 entries (11 files):
- Figure S1/
- Figure S1/Figure S1.jpg
- Figure S1/Figure S1.pdf
- Figure S2/
- Figure S2/Figure S2.jpg
- Figure S2/Figure S2.pdf
- Figure S3/
- Figure S3/Figure S3.jpg
- Figure S3/Figure S3.pdf
- Figure S4/
- Figure S4/Figure S4.pdf
- Figure S4/Figure S4.png
- Figure S5/
- Figure S5/Figure S5.jpg
- Figure S5/Figure.S5.pdf
- Suppemental Table S1.xlsx
