# Supplementary material for: Molecular Mechanism of Resistance to Alternaria alternata Apple Pathotype in Apple by Alternative Splicing of Transcription Factor MdMYB6-like
Source: Int J Mol Sci. 2024 Apr 15;25(8):4353. doi: 10.3390/ijms25084353 (PMC11050356; doi:10.3390/ijms25084353)
Supplement: Supplementary file 1 [file ijms-25-04353-s001.zip › Suppemental Table S1.xlsx]

## Sheet: Related to MdMYB6-like
Clone of MdMYB6-like	MdMYB6-like-F	TCTTGGAAAGCTTAAGGTTGGT
	MdMYB6-like-R	GGCATATACATGCAACATCACT
pCAMBIA2300	MdMYB6-like-Sal1	cgggggactctgcaggtcgacATGAGGAAACCCTGCTGCG
	MdMYB6-like-Xba1	aatgtttgaacgatctctagaTCACAAAGGAGCAGTTATTGTGAGG
pGADT7	MdMYB6-like-EcoR1	gccatggaggccagtgaattcATGAGGAAACCCTGCTGCG
	MdMYB6-like-BamH1	cagctcgagctcgatggatccTCACAAAGGAGCAGTTATTGTGAGG
pCAMBIA1302-GFP	MdMYB6-like-NcoⅠ-F	accatggcATGAGGAAACCCTGCTG
	MdMYB6-like.α-notTGA-SpeⅠ	gactagtcACATAGATGTGCAGAAGGAGAAAC
pCAMBIA1302-GFP	MdMYB6-like-NcoⅠ-F	accatggcATGAGGAAACCCTGCTG
	MdMYB6-like.β-notTAA-SpeⅠ	gactagtcATTACCTGCAGCCTGAGG
pCAMBIA1302-GFP	MdMYB6-like-NcoⅠ-F	accatggcATGAGGAAACCCTGCTG
	MdMYB6-like.γ-notTAA-SpeⅠ	gactagtcGGCATATACATGCAACATC
pGBKT7	MdMYB6-like-EcoRⅠ-F	cgaattccATGAGGAAACCCTGCTG
	MdMYB6-like-SaIⅠ-R	ggtcgacgTCACAAAGGAGCAGTTATTGTGA
Primer for sequencing	M13F	gtaaaacgacggccagt
	M13R	caggaaacagctatgac

## Sheet: RT-qPCR
MdC3H-F	CTACTTCCATTTGGAGCAGGC
MdC3H-R	CGGAGTAGGCACGACTTGGAC
MdF5H-F	GGCACGACAAGTCCTTCAAGTCC
MdF5H-R	TCGTAGGTGAGGTAGCTGATGGC
MdLAC3-F	GTCACCTCGTCGTGGAACTAAGC
MdLAC3-R	TTGAATCTCGCTGGATCTGTGCTG
MdANS-F	GAGAAGTATGCCAATGACCAGG
MdANS-R	GGCGGTTGCCTCAATGTAAT
MdCAD-F	TGGATACATTGCTTCATGGC
MdCAD-R	TCACAACCCTCAACAGCAGA
MdBGLU42-F	TGATCTTCCCCTAGCTCTTG
MdBGLU42-R	CTTCACTCTGTCTCCAAACG
Md4CL-F	GGAAACTGAGGAAGACGGTAA
Md4CL-R	CCTTTGTGCGTCAGCATAACT
MdCOMT-F	CCTATGGAATGGGTCTGTGG
MdCOMT-R	AGCGAGTGCCTTGTTGAGC
MdPAL-F	GGTTGAGCTCTCTGAGTCGG
MdPAL-R	GCTGCACCACTTGCTAAACC
MdCCR-F	TCACATTCTGGTCTATGAGAC
MdCCR-R	CTTCTGGTTTGTGAACTTGTA
β-tublin-F	AGGATGCTACAGCCGATGAG
β-tublin-R	GCCGAAGAACTGACGAGAATC
MdMYB6-like.α-R	GCACACCCAATTTATTTTAGCCCTTGG
MdMYB6-like.α-F	CCTTCCTCAGGCTGCAGGTAATTAAC
MdMYB6-like.β-F	CCTCAGGCTGCAGGTAATTAACTAAG
MdMYB6-like.β-R	CTCCTCGTAAGCAGTTTACCTTTCTG
MdMYB6-like.γ-F	TGCAGGCCTACTTCGTTGTGGTA
MdMYB6-like.γ-R	CAATCAATGACCACCTGTTGCCT

## Sheet: y1h
MdBGLU H-Hind3-F	aaatgatgaattgaaaagcttTGACATCATTTGGATGTCAGGACT
MdBGLU H-Xho1-R	atacagagcacatgcctcgagCAGAGTACAAGATATCGAGATTTGAACTAG
